# Supplementary material for: Improvement in breast cancer survival across molecular subtypes in Hungary between 2011 and 2020: a nationwide, retrospective study
Source: Front Oncol. 2025 Mar 31;15:1465511. doi: 10.3389/fonc.2025.1465511 (PMC11994442; doi:10.3389/fonc.2025.1465511)
Supplement: Supplementary file 1 [file Table1.xlsx]

## Sheet: Suppl_T1_pt_no_by_age
	Number of patients by age group, period and BC subgroup
	Age group	0-39							40-49							50-59							60-69							70-79							80<=
	Period	2011-2012	2013-2014	2015-2016	2017-2018	2019	2020	2011-2020	2011-2012	2013-2014	2015-2016	2017-2018	2019	2020	2011-2020	2011-2012	2013-2014	2015-2016	2017-2018	2019	2020	2011-2020	2011-2012	2013-2014	2015-2016	2017-2018	2019	2020	2011-2020	2011-2012	2013-2014	2015-2016	2017-2018	2019	2020	2011-2020	2011-2012	2013-2014	2015-2016	2017-2018	2019	2020	2011-2020
	HER2-/HR+	290	273	284	297	136	142	1422	1002	1025	1196	1235	625	634	5717	1926	1874	1670	1576	808	661	8515	2688	2832	2961	2925	1374	1188	13968	2000	2184	2297	2325	1176	1034	11016	1029	1000	1092	1076	561	463	5221
	HER2+/HR-	59	39	55	56	21	23	253	83	80	107	118	58	56	502	166	146	130	124	68	68	702	148	148	149	159	67	64	735	67	63	86	84	60	44	404	ND	ND	10	18	ND	12	63
	HER2+/HR+	70	82	87	94	46	35	414	141	160	216	223	118	108	966	261	238	233	234	128	99	1193	225	219	290	303	133	121	1291	91	102	153	159	88	74	667	ND	ND	17	19	10	14	76
	TNBC	163	159	147	152	63	51	735	186	195	196	215	97	128	1017	350	315	246	238	116	108	1373	393	383	358	339	147	156	1776	207	216	241	231	102	100	1097	43	61	48	51	18	22	243
	BC - no SACT data	169	174	187	215	90	72	907	351	360	408	406	199	184	1908	581	468	422	384	188	158	2201	797	692	638	600	248	182	3157	753	708	570	551	259	221	3062	885	799	691	644	293	230	3542
	TNBC Neoadjuvant	53	53	55	76	43	33	313	54	46	76	88	58	65	387	66	75	73	81	52	54	401	63	77	72	114	54	60	440	34	36	47	60	34	30	241	ND	ND	ND	ND	ND	ND	20
	TNBC Adjuvant	68	62	48	47	ND	ND	241	67	86	78	59	20	37	347	151	125	96	70	23	25	490	161	147	130	93	41	39	611	64	72	72	65	25	26	324	ND	ND	ND	ND	ND	ND	35
	TNBC Other	42	44	44	29	12	10	181	65	63	42	68	19	26	283	133	115	77	87	41	29	482	169	159	156	132	52	57	725	109	108	122	106	43	44	532	38	48	40	34	12	16	188
	ND: patient numbers in a group are not disclosed by the NHIF under n=10 due to data protection considerations

## Sheet: Suppl_T2a_OS_subt
		Overall survival for cohorts 2011-2014 and 2015-2019
		BC subtype	HER2-/HR+		HER2+/HR-		HER2+/HR+		TNBC		TNBC Adjuvant		TNBC Neoadjuvant
		Period	2011-2014	2015-2019	2011-2014	2015-2019	2011-2014	2015-2019	2011-2014	2015-2019	2011-2014	2015-2019	2011-2014	2015-2019
		Months	OS %	OS %	OS %	OS %	OS %	OS %	OS %	OS %	OS %	OS %	OS %	OS %
		6	0.987585	0.988312	0.983235	0.979681	0.998754	0.999216	0.943467	0.936439	0.993103	0.989933	0.989343	0.99799
		12	0.969817	0.970484	0.962525	0.956459	0.995639	0.995688	0.882815	0.875541	0.968473	0.967562	0.937833	0.974874
		18	0.95045	0.950453	0.918146	0.919448	0.988162	0.985104	0.816174	0.810316	0.940887	0.939597	0.847247	0.910553
		24	0.926447	0.927628	0.876726	0.880261	0.975701	0.972952	0.766754	0.763727	0.920197	0.910515	0.763766	0.854271
		30	0.903107	0.903151	0.828402	0.847605	0.950156	0.95688	0.717334	0.723794	0.889655	0.894855	0.701599	0.80804
		36	0.879987	0.878742	0.802761	0.815989	0.925857	0.941484	0.685885	0.697352	0.869951	0.876874	0.662522	0.778586
		42	0.855488	0.854491	0.765286	0.788656	0.894704	0.928116	0.654811	0.670035	0.839409	0.85738	0.632327	0.753534
		48	0.83463	0.83264	0.733728	0.765134	0.872274	0.907615	0.633845	0.647662	0.813793	0.845875	0.618117	0.72436
		54	0.813938	0.811937	0.713018	0.740334	0.855452	0.881795	0.616623	0.627679	0.797044	0.83152	0.600355	0.699267
		60	0.79275	0.791098	0.691321	0.718591	0.834891	0.864887	0.59678	0.6138	0.77931	0.823576	0.582593	0.674609

## Sheet: Supp T2b_No_at_Risk_OS_by_type
	Number of patients at risk by type and period.
	Subtype	Period	Baseline	6 month	12 month	18 month	24 month	36 month	42 month	48 month	54 month	60 month
	HER2-/HR+	2011-2014	18123	17952	17641	17295	16865	16028	15559	15188	14825	14437
		2015-2019	23614	23393	23006	22515	22003	20189	17609	15219	12879	10646
	HER2+/HR-	2011-2014	1014	998	980	940	898	820	784	750	728	705
		2015-2019	1378	1359	1321	1278	1221	1092	950	808	685	556
	HER2+/HR+	2011-2014	1605	1603	1600	1589	1573	1491	1441	1409	1374	1342
		2015-2019	2551	2550	2542	2518	2488	2331	2058	1780	1508	1256
	TNBC	2011-2014	2671	2556	2392	2212	2064	1843	1758	1701	1658	1598
		2015-2019	3005	2858	2654	2468	2318	2039	1761	1522	1268	1062
	TNBC Adjuvant	2011-2014	1015	1009	988	961	936	888	856	829	815	791
		2015-2019	894	889	869	844	817	767	692	621	552	480
	TNBC Neoadjuvant	2011-2014	563	560	538	486	438	374	357	349	339	329
		2015-2019	995	995	971	917	861	736	619	518	407	317

## Sheet: Suppl_T3_HER2-HR+
	Overall survival in HR+/HER2- subtype by age group and period
	Subtype of BC	Period	Age groups	Months 12			Months 24			Months 36			Months 48			Months 60
				OS %	95%CI		OS %	95%CI		OS %	95%CI		OS %	95%CI		OS %	95%CI
	HER2-/HR+	2011-2012	0-49	0.993808	0.98954	0.998095	0.981424	0.974089	0.988814	0.95743	0.946485	0.968502	0.931889	0.918252	0.945728	0.905573	0.889767	0.921659
			50-59	0.990654	0.986366	0.994961	0.969367	0.961701	0.977093	0.945483	0.935398	0.955677	0.912773	0.900258	0.925462	0.885254	0.871134	0.899603
			60-69	0.981399	0.976304	0.98652	0.956101	0.948388	0.963877	0.921503	0.911391	0.931727	0.886533	0.874624	0.898604	0.852307	0.838999	0.865825
			70<=	0.935622	0.926923	0.944403	0.846814	0.834084	0.859738	0.759657	0.744591	0.775027	0.682403	0.666024	0.699185	0.611753	0.594641	0.629357
		2013-2014	0-49	0.991525	0.986551	0.996525	0.979199	0.971465	0.986994	0.96225	0.951937	0.972674	0.947612	0.935568	0.959811	0.92527	0.911074	0.939686
			50-59	0.990928	0.986645	0.99523	0.967983	0.960045	0.975986	0.936499	0.925523	0.947606	0.90715	0.894105	0.920386	0.88207	0.867588	0.896794
			60-69	0.982698	0.977907	0.987512	0.953743	0.946038	0.96151	0.923729	0.914005	0.933557	0.892302	0.880958	0.903793	0.860523	0.847857	0.873377
			70<=	0.9375	0.92913	0.945946	0.858668	0.846653	0.870854	0.782663	0.768468	0.797121	0.708857	0.693252	0.724813	0.646043	0.629644	0.662868
		2015-2016	0-49	0.997297	0.994656	0.999946	0.979054	0.971785	0.986377	0.956757	0.94645	0.967176	0.936486	0.924143	0.948994	0.916892	0.902936	0.931064
			50-59	0.987425	0.982095	0.992784	0.966467	0.957871	0.97514	0.937725	0.926206	0.949387	0.913772	0.900408	0.927335	0.886826	0.871761	0.902152
			60-69	0.983452	0.978867	0.988057	0.958122	0.950934	0.965364	0.927727	0.918447	0.937101	0.890915	0.879757	0.902215	0.863897	0.851634	0.876337
			70<=	0.939805	0.931832	0.947847	0.857775	0.846096	0.869616	0.777811	0.76394	0.791933	0.699616	0.684351	0.715222	0.628799	0.612742	0.645277
		2017-2018	0-49	0.991514	0.986932	0.996118	0.977807	0.970458	0.985211	0.949739	0.938861	0.960743	0.927316	0.914383	0.940431	0.903469	0.887677	0.919542
			50-59	0.994289	0.990576	0.998017	0.968274	0.959659	0.976966	0.946701	0.935675	0.957856	0.917858	0.904374	0.931544	0.895501	0.879429	0.911868
			60-69	0.979829	0.974748	0.984937	0.955214	0.947747	0.962739	0.923419	0.913832	0.933106	0.886857	0.875432	0.898431	0.86247	0.849337	0.875807
			70<=	0.939136	0.931135	0.947205	0.864158	0.852719	0.87575	0.773302	0.759358	0.787502	0.698653	0.68338	0.714267	0.624014	0.606454	0.642082
		2019	0-49	0.994744	0.98962	0.999895	0.972405	0.960836	0.984113	0.94562	0.929554	0.961965
			50-59	0.987624	0.98003	0.995276	0.964109	0.951368	0.977021	0.946587	0.931178	0.962252
			60-69	0.988355	0.982699	0.994044	0.960699	0.950479	0.971028	0.924425	0.910486	0.938578
			70<=	0.941854	0.930913	0.952924	0.864709	0.848773	0.880945	0.779244	0.759894	0.799087
		2020	0-49	0.994845	0.98982	0.999897	0.97128	0.959516	0.983188
			50-59	0.990923	0.983719	0.998179	0.973981	0.961835	0.986279
			60-69	0.973906	0.964883	0.983013	0.953489	0.941556	0.965573
			70<=	0.928524	0.915565	0.941666	0.869255	0.852249	0.886599
	Estimated OS of HER2-/HR+ female patients (censoring in Sept 2022).

## Sheet: Supp_T4_HER2+HR+
	Overall survival in HR+/HER2+ subtype by age group and period
	Subtype of BC	Period	Age groups	Months 12			Months 24			Months 36			Months 48			Months 60
				OS %	95%CI		OS %	95%CI		OS %	95%CI		OS %	95%CI		OS %	95%CI
	HER2+/HR+	2011-2012	0-49	0.995261	0.986037	1	0.976303	0.955994	0.997044	0.952607	0.924364	0.981712	0.909953	0.872137	0.949408	0.905213	0.86654	0.945612
			50-59	1	1	1	0.984674	0.969883	0.999691	0.94636	0.919417	0.974093	0.881226	0.842838	0.921363	0.823755	0.778802	0.871302
			60-69	0.995556	0.986902	1	0.991111	0.978922	1	0.937778	0.90674	0.969878	0.871111	0.828411	0.916013	0.817778	0.768862	0.869806
			70<=	0.989899	0.970396	1	0.939394	0.893549	0.987591	0.848485	0.780716	0.922136	0.767677	0.688837	0.85554	0.717172	0.633723	0.811609
		2013-2014	0-49	1	1	1	0.979339	0.96158	0.997426	0.938017	0.908124	0.968894	0.900826	0.863945	0.939283	0.871901	0.830795	0.91504
			50-59	1	1	1	0.995798	0.987614	1	0.953782	0.927477	0.980832	0.907563	0.871501	0.945117	0.87395	0.832783	0.917151
			60-69	0.990868	0.978349	1	0.968037	0.945018	0.991616	0.908676	0.871313	0.947641	0.858447	0.813499	0.90588	0.821918	0.772778	0.874182
			70<=	0.981818	0.957165	1	0.918182	0.868364	0.970858	0.818182	0.749189	0.893529	0.763636	0.688231	0.847304	0.727273	0.648631	0.815449
		2015-2016	0-49	1	1	1	0.983498	0.969258	0.997948	0.973597	0.955711	0.991818	0.953795	0.930449	0.977728	0.920792	0.89088	0.951708
			50-59	0.991416	0.979642	1	0.978541	0.96011	0.997325	0.939914	0.90989	0.970929	0.901288	0.863791	0.940412	0.866953	0.824423	0.911677
			60-69	0.996552	0.989828	1	0.975862	0.958357	0.993687	0.948276	0.923126	0.974111	0.910345	0.878051	0.943826	0.858621	0.819443	0.899672
			70<=	0.988235	0.972159	1	0.923529	0.884433	0.964354	0.876471	0.828378	0.927356	0.817647	0.761615	0.877802	0.741176	0.678177	0.810029
		2017-2018	0-49	0.993691	0.985013	1	0.977918	0.961874	0.994229	0.9653	0.945361	0.985659	0.946372	0.921895	0.9715	0.920148	0.888734	0.952672
			50-59	1	1	1	0.970085	0.948503	0.992159	0.935897	0.905035	0.967812	0.905901	0.869237	0.944112	0.872006	0.828182	0.91815
			60-69	0.9967	0.990263	1	0.986799	0.974031	0.999734	0.957096	0.934549	0.980187	0.920259	0.890143	0.951394	0.894837	0.858333	0.932894
			70<=	0.988764	0.9734	1	0.960674	0.93254	0.989657	0.91573	0.875817	0.957462	0.848002	0.796805	0.90249	0.758853	0.692984	0.830984
		2019	0-49	1	1	1	0.993902	0.982059	1	0.957317	0.926874	0.98876
			50-59	1	1	1	0.96875	0.939072	0.999366	0.928125	0.883853	0.974614
			60-69	1	1	1	0.977444	0.952532	1	0.931605	0.889426	0.975785
			70<=	0.989796	0.970097	1	0.938776	0.89249	0.987461	0.877551	0.814992	0.944912
		2020	0-49	1	1	1	0.991803	0.975932	1
			50-59	1	1	1	0.979798	0.952472	1
			60-69	1	1	1	0.975207	0.947891	1
			70<=	0.988636	0.966737	1	0.943182	0.896034	0.99281
	Estimated OS of HER2+/HR+ female patients (censoring in Sept 2022).

## Sheet: Supp_T5_HER2+HR-
	Overall survival in HR-/HER2+ subtype by age group and period
	Subtype of BC	Period	Age groups	Months 12			Months 24			Months 36			Months 48			Months 60
				OS %	95%CI		OS %	95%CI		OS %	95%CI		OS %	95%CI		OS %	95%CI
	HER2+/HR-	2011-2012	0-49	0.978873	0.955504	1	0.873239	0.820197	0.929713	0.816901	0.755704	0.883054	0.739437	0.670653	0.815274	0.704225	0.633022	0.783438
			50-59	0.963855	0.935876	0.992671	0.89759	0.852634	0.944917	0.819277	0.762784	0.879954	0.777108	0.716307	0.84307	0.728916	0.664336	0.799773
			60-69	0.959459	0.928206	0.991766	0.851351	0.795925	0.910637	0.763514	0.698034	0.835135	0.689189	0.618516	0.767937	0.662162	0.590183	0.742919
			70<=	0.917808	0.856917	0.983026	0.767123	0.676043	0.870475	0.69863	0.600917	0.812233	0.643836	0.542846	0.763613	0.589041	0.48633	0.713444
		2013-2014	0-49	1	1	1	0.932773	0.888849	0.978868	0.831933	0.767391	0.901903	0.722689	0.646571	0.807769	0.689076	0.610734	0.777466
			50-59	0.958904	0.927239	0.991651	0.917808	0.874321	0.963459	0.869863	0.816964	0.926187	0.828767	0.76986	0.892182	0.808219	0.746816	0.874671
			60-69	0.959459	0.928206	0.991766	0.891892	0.843242	0.943348	0.804054	0.742583	0.870614	0.743243	0.676094	0.817062	0.675676	0.604314	0.755464
			70<=	0.930556	0.873652	0.991166	0.791667	0.703205	0.891257	0.736111	0.641033	0.845291	0.611111	0.508272	0.734757	0.541667	0.437981	0.669898
		2015-2016	0-49	0.975309	0.951703	0.9995	0.932099	0.894153	0.971655	0.87037	0.820153	0.923663	0.82716	0.770938	0.887483	0.765432	0.702886	0.833544
			50-59	0.961538	0.929043	0.995171	0.807692	0.742708	0.878363	0.738462	0.666652	0.818006	0.707692	0.633672	0.790359	0.669231	0.593049	0.755198
			60-69	0.95302	0.919643	0.987608	0.892617	0.844265	0.943739	0.838926	0.781931	0.900076	0.778523	0.714625	0.848135	0.744966	0.678166	0.818347
			70<=	0.9375	0.890308	0.987194	0.8125	0.738057	0.894452	0.729167	0.645477	0.823707	0.614583	0.524546	0.720076	0.552083	0.461055	0.661083
		2017-2018	0-49	0.971264	0.946756	0.996407	0.942529	0.908574	0.977753	0.896552	0.852424	0.942964	0.855631	0.804826	0.909643	0.814086	0.755017	0.877776
			50-59	0.951613	0.914584	0.990141	0.879032	0.823471	0.938343	0.830645	0.767185	0.899355	0.789709	0.721015	0.864948	0.751453	0.669857	0.842988
			60-69	0.943396	0.908153	0.980007	0.836478	0.780922	0.895986	0.773585	0.711194	0.84145	0.735571	0.67007	0.807474	0.703317	0.634342	0.779792
			70<=	0.901961	0.846059	0.961556	0.813725	0.741572	0.892899	0.715686	0.633288	0.808806	0.666667	0.581183	0.764724	0.594378	0.500292	0.706157
		2019	0-49	0.987342	0.962995	1	0.949367	0.902231	0.998966	0.924051	0.867441	0.984354
			50-59	0.985294	0.957095	1	0.941176	0.886881	0.998796	0.864439	0.785712	0.951053
			60-69	0.940299	0.885243	0.998778	0.820896	0.73403	0.918041	0.738308	0.638175	0.854153
			70<=	0.970588	0.93125	1	0.926471	0.866466	0.99063	0.818353	0.730027	0.917365
		2020	0-49	0.974684	0.940653	1	0.962025	0.920787	1
			50-59	0.970588	0.93125	1	0.937847	0.880361	0.999087
			60-69	0.921875	0.858416	0.990025	0.8575	0.775347	0.948358
			70<=	0.928571	0.863511	0.998534	0.857143	0.770223	0.953872
	Estimated OS of HER2+/HR- female patients (censoring in Sept 2022).

## Sheet: Supp_T6_TNBC
	Overall survival in TNBC subtype by age group and period
	Subtype of BC	Period	Age groups	Months 12			Months 24			Months 36			Months 48			Months 60
				OS %	95%CI		OS %	95%CI		OS %	95%CI		OS %	95%CI		OS %	95%CI
	TNBC	2011-2012	0-49	0.936963	0.911809	0.96281	0.82808	0.789426	0.868627	0.773639	0.730957	0.818813	0.727794	0.682563	0.776021	0.702006	0.655624	0.751669
			50-59	0.885714	0.853002	0.919681	0.782857	0.740833	0.827265	0.72	0.674465	0.76861	0.665714	0.618083	0.717017	0.631429	0.582858	0.684046
			60-69	0.89313	0.863101	0.924203	0.804071	0.765772	0.844286	0.727735	0.685031	0.773102	0.669211	0.624274	0.717383	0.62341	0.5773	0.673202
			70<=	0.756	0.704592	0.811159	0.584	0.525989	0.648409	0.464	0.406122	0.530126	0.404	0.347531	0.469644	0.352	0.297509	0.416472
		2013-2014	0-49	0.946328	0.92314	0.970098	0.847458	0.810819	0.885752	0.80226	0.761824	0.844842	0.745763	0.701755	0.79253	0.737288	0.692838	0.78459
			50-59	0.898413	0.865663	0.932402	0.793651	0.750196	0.839623	0.71746	0.669424	0.768944	0.67619	0.626442	0.72989	0.638095	0.587174	0.693432
			60-69	0.895561	0.865451	0.92672	0.780679	0.740319	0.823239	0.697128	0.652595	0.7447	0.642298	0.596044	0.692141	0.603133	0.556073	0.654176
			70<=	0.794224	0.748015	0.843287	0.628159	0.573747	0.687731	0.472924	0.417637	0.53553	0.429603	0.37509	0.492038	0.368231	0.315595	0.429646
		2015-2016	0-49	0.944606	0.920706	0.969127	0.842566	0.80489	0.882004	0.772595	0.729486	0.818251	0.734694	0.689426	0.782934	0.705539	0.658915	0.755463
			50-59	0.910569	0.875598	0.946937	0.841463	0.797037	0.888366	0.788618	0.739212	0.841325	0.743902	0.691311	0.800495	0.715447	0.661228	0.774112
			60-69	0.849162	0.812887	0.887056	0.765363	0.722701	0.810544	0.706704	0.661083	0.755474	0.648045	0.600415	0.699453	0.606145	0.557588	0.658932
			70<=	0.768166	0.721021	0.818394	0.612457	0.558786	0.671282	0.49827	0.443834	0.559383	0.432526	0.379018	0.493588	0.401384	0.348669	0.46207
		2017-2018	0-49	0.945504	0.922563	0.969015	0.852861	0.817378	0.889885	0.803815	0.764196	0.845487	0.770853	0.729	0.81511	0.741468	0.695095	0.790935
			50-59	0.861345	0.818539	0.906388	0.752101	0.699196	0.809008	0.705882	0.650305	0.76621	0.65961	0.602069	0.72265	0.63381	0.573754	0.700153
			60-69	0.867257	0.83188	0.904138	0.764012	0.720122	0.810576	0.672566	0.624422	0.724423	0.615809	0.566074	0.669915	0.578071	0.525513	0.635887
			70<=	0.797872	0.752352	0.846147	0.599291	0.54474	0.659304	0.531915	0.476752	0.593461	0.47115	0.416293	0.533237	0.420913	0.364813	0.48564
		2019	0-49	0.94375	0.908716	0.980135	0.89375	0.847254	0.942797	0.873239	0.82269	0.926893
			50-59	0.922414	0.874994	0.972404	0.793103	0.72271	0.870354	0.724138	0.647205	0.810216
			60-69	0.863946	0.810263	0.921185	0.768707	0.703479	0.839984	0.692744	0.621849	0.771721
			70<=	0.841667	0.778822	0.909583	0.666667	0.587441	0.756578	0.608333	0.526978	0.702248
		2020	0-49	0.949721	0.918242	0.982278	0.842877	0.791078	0.898068
			50-59	0.898148	0.84288	0.95704	0.818049	0.746927	0.895944
			60-69	0.871795	0.82088	0.925868	0.800534	0.74008	0.865927
			70<=	0.827869	0.763522	0.897639	0.687174	0.609392	0.774883
	Estimated OS of HER2-/HR- (TNBC) female patients (censoring in Sept 2022).

## Sheet: Supp_T8_TNBC_neodjauvant_OS
	Overall survival in TNBC subtype patients receiving neoadjuvant systemic treatment by age group and period
	Subtype of BC	Period	Age groups	Months 12			Months 24			Months 36			Months 48			Months 60
				OS %	95%CI		OS %	95%CI		OS %	95%CI		OS %	95%CI		OS %	95%CI
	TNBC neoadjuvant	2011-2012	0-49	0.953271	0.914108	0.994112	0.82243	0.753117	0.898122	0.71028	0.629325	0.80165	0.672897	0.589625	0.76793	0.663551	0.579801	0.759399
			50-59	0.909091	0.842315	0.981161	0.727273	0.627387	0.843061	0.636364	0.530277	0.763675	0.606061	0.498934	0.736188	0.560606	0.452791	0.694092
			60-69	0.952381	0.90122	1	0.777778	0.681605	0.887521	0.666667	0.559858	0.793852	0.603175	0.493695	0.736932	0.555556	0.445459	0.692862
			70<=	0.8	0.677876	0.944125	0.571429	0.428903	0.761316	0.428571	0.292338	0.628291	0.342857	0.216731	0.542382	0.314286	0.192664	0.512682
		2013-2014	0-49	0.979798	0.952472	1	0.818182	0.745627	0.897797	0.757576	0.677692	0.846876	0.707071	0.622873	0.80265	0.69697	0.612075	0.793639
			50-59	0.973333	0.937546	1	0.813333	0.729763	0.906474	0.733333	0.639781	0.840565	0.693333	0.59645	0.805953	0.64	0.540087	0.758396
			60-69	0.935065	0.881615	0.991755	0.753247	0.662853	0.855968	0.675325	0.578433	0.788447	0.623377	0.524024	0.741565	0.597403	0.497319	0.717628
			70<=	0.878049	0.783387	0.984149	0.609756	0.477318	0.778941	0.390244	0.266175	0.572144	0.390244	0.266175	0.572144	0.268293	0.161835	0.444779
		2015-2016	0-49	0.984733	0.963958	1	0.854962	0.796738	0.917441	0.778626	0.71068	0.853068	0.717557	0.644463	0.798942	0.687023	0.612034	0.7712
			50-59	0.958904	0.914431	1	0.835616	0.754779	0.925112	0.767123	0.676043	0.870475	0.726027	0.630599	0.835897	0.684932	0.586243	0.800233
			60-69	0.944444	0.89299	0.998864	0.819444	0.735244	0.913288	0.680556	0.580946	0.797244	0.625	0.522608	0.747453	0.569444	0.465826	0.696112
			70<=	0.979592	0.940792	1	0.755102	0.643806	0.885638	0.591837	0.469049	0.746767	0.55102	0.42796	0.709468	0.510204	0.387794	0.671255
		2017-2018	0-49	0.981707	0.961411	1	0.890244	0.843666	0.939393	0.835366	0.780493	0.894096	0.792044	0.732187	0.856794	0.758235	0.690226	0.832945
			50-59	0.987654	0.963897	1	0.876543	0.807754	0.951191	0.814815	0.734464	0.903956	0.740741	0.651198	0.842596	0.706044	0.610472	0.816577
			60-69	0.973684	0.944739	1	0.868421	0.808534	0.932743	0.77193	0.698625	0.852926	0.701299	0.622035	0.790662	0.592665	0.500352	0.70201
			70<=	0.971014	0.932226	1	0.797101	0.707642	0.89787	0.724638	0.626545	0.838087	0.652174	0.548944	0.774816	0.585651	0.473341	0.72461
		2019	0-49	0.980198	0.953401	1	0.920792	0.869601	0.974996	0.887542	0.82667	0.952898
			50-59	1	1	1	0.903846	0.827168	0.987632	0.788462	0.684919	0.907657
			60-69	0.962963	0.913887	1	0.833333	0.739633	0.938904	0.794941	0.693823	0.910797
			70<=	0.942857	0.869011	1	0.714286	0.579262	0.880784	0.685714	0.547944	0.858124
		2020	0-49	0.979592	0.951994	1	0.887008	0.826263	0.95222
			50-59	0.962963	0.913887	1	0.903342	0.825899	0.988048
			60-69	0.933333	0.872303	0.998633	0.866667	0.784783	0.957093
			70<=	0.9375	0.857274	1	0.875	0.7676	0.997428
	Estimated OS of HER2-/HR- (TNBC neoadjuvant) female patients (censoring in Sept 2022).

## Sheet: Supp_T7_TNBC_adjuvant_OS
	Overall survival in TNBC subtype patients receiving adjuvant systemic treatment by age group and period
	Subtype of BC	Period	Age groups	Months 12			Months 24			Months 36			Months 48			Months 60
				OS %	95%CI		OS %	95%CI		OS %	95%CI		OS %	95%CI		OS %	95%CI
	TNBC adjuvant	2011-2012	0-49	0.985185	0.965015	1	0.97037	0.942185	0.999399	0.940741	0.901744	0.981424	0.903704	0.855287	0.954861	0.903704	0.855287	0.954861
			50-59	0.966887	0.938765	0.995852	0.913907	0.870245	0.95976	0.874172	0.822842	0.928704	0.807947	0.747499	0.873284	0.781457	0.718246	0.850231
			60-69	0.975155	0.951406	0.999497	0.937888	0.901338	0.975921	0.875776	0.826281	0.928236	0.832298	0.776544	0.892055	0.782609	0.72142	0.848987
			70<=	0.882353	0.809004	0.962352	0.823529	0.737728	0.919311	0.735294	0.637569	0.847999	0.661765	0.558351	0.784332	0.602941	0.497175	0.731208
		2013-2014	0-49	0.97973	0.957287	1	0.945946	0.910208	0.983087	0.932432	0.892858	0.973761	0.871622	0.819362	0.927215	0.858108	0.803693	0.916207
			50-59	0.992	0.976505	1	0.944	0.904542	0.985179	0.888	0.834401	0.945042	0.84	0.778129	0.90679	0.808	0.74182	0.880084
			60-69	0.979592	0.957	1	0.897959	0.850335	0.94825	0.843537	0.786807	0.904358	0.77551	0.71091	0.84598	0.727891	0.659388	0.803511
			70<=	0.925	0.869047	0.984556	0.85	0.775248	0.93196	0.75	0.660871	0.85115	0.6875	0.593077	0.796956	0.6125	0.51453	0.729124
		2015-2016	0-49	0.984127	0.962544	1	0.952381	0.915913	0.990301	0.912698	0.864718	0.963341	0.880952	0.826183	0.939352	0.849206	0.788967	0.914045
			50-59	0.989583	0.969481	1	0.958333	0.919183	0.999152	0.927083	0.876506	0.98058	0.885417	0.823939	0.951481	0.875	0.811283	0.943722
			60-69	0.969231	0.939995	0.999376	0.923077	0.878389	0.970039	0.915385	0.868772	0.964498	0.876923	0.82223	0.935255	0.846154	0.786351	0.910505
			70<=	0.923077	0.865796	0.984148	0.833333	0.754599	0.920282	0.730769	0.638675	0.836143	0.666667	0.569847	0.779937	0.653846	0.556351	0.768426
		2017-2018	0-49	0.990566	0.972333	1	0.971698	0.940636	1	0.924528	0.875585	0.976207	0.915094	0.86354	0.969727	0.915094	0.86354	0.969727
			50-59	0.971429	0.933175	1	0.885714	0.814232	0.963472	0.871429	0.79644	0.953478	0.857143	0.778967	0.943165	0.807664	0.711674	0.916602
			60-69	0.967742	0.932491	1	0.924731	0.872637	0.979936	0.892473	0.831683	0.957707	0.870968	0.805432	0.941836	0.870968	0.805432	0.941836
			70<=	0.876712	0.804447	0.955469	0.726027	0.630599	0.835897	0.69863	0.600917	0.812233	0.671233	0.571676	0.788128	0.617202	0.512146	0.743807
		2019	0-49	1	1	1	1	1	1	1	1	1
			50-59	1	1	1	0.956522	0.876707	1	0.956522	0.876707	1
			60-69	1	1	1	0.95122	0.887517	1	0.95122	0.887517	1
			70<=	0.966667	0.90452	1	0.8	0.668939	0.956739	0.733333	0.591	0.909946
		2020	0-49	1	1	1	0.91	0.829584	0.998211
			50-59	1	1	1	0.868571	0.740014	1
			60-69	1	1	1	0.948718	0.881958	1
			70<=	0.966667	0.90452	1	0.9	0.798804	1
	Estimated OS of HER2-/HR- (TNBC adjuvant) female patients (censoring in Sept 2022).
